# Supplementary material for: Retrospective Analysis of Autologous Chondrocyte-Based Cytotherapy Production for Clinical Use: GMP Process-Based Manufacturing Optimization in a Swiss University Hospital
Source: Cells. 2022 Mar 17;11(6):1016. doi: 10.3390/cells11061016 (PMC8947208; doi:10.3390/cells11061016)
Supplement: Supplementary file 1 [file cells-11-01016-s001.zip]

Archive with 4 entries (4 files):
- Process Parameters.pdf
- Quality Attributes.pdf
- Supplementary Figures.pdf
- Supplementary Tables.pdf
